# Supplementary material for: Identification of differentially expressed immune-related genes in patients with systemic lupus erythematosus and the development of a hub gene-based diagnostic model
Source: Eur J Med Res. 2025 Jul 30;30:689. doi: 10.1186/s40001-025-02953-1 (PMC12308984; doi:10.1186/s40001-025-02953-1)
Supplement: Supplementary file 2 — Additional file 2: Fig. S2. Correlation analysis. (A) Correlation between ISG15 and IFIH1 expression. (B) Correlation between ISG15 and STAT1 expression. (C) Correlation between MX1 and EIF2AK2 expression. (D) Correlation between MX1 and IFIH1 expression. (E) Correlation between MX1 and IRF7 expression. (F) Correlation between MX1 and ISG15 expression. (G) Correlation between MX1 and OAS1 expression. (H) Correlation between MX1 and OASL expression. (I) Correlation between MX1 and RSAD2 expression. (J) Correlation between MX1 and STAT1 expression [file 40001_2025_2953_MOESM2_ESM.xlsx]

## Sheet: Sheet1
Table S1: Sequences of Primers for the RT-qPCR
Gene	Sequence
β-actin	forward: 5’-CACCATTGGCAATGAGCGGTTC-3’
	reverse: 5’- AGGTCTTTGCGGATGTCCACGT-3’
Ddx58	forward: 5’-TCATGTCCACCTTCAGAAGTGTCT-3’
	reverse: 5’-TTTTCCACAACCTGTAGGAGCAC-3’
Eif2ak2	forward: 5’-TGGCACCCAGATTTGACCTTC-3’
	reverse: 5’-TTGGCCAAATCCACCTGAGC-3’
Ifih1	forward: 5’-CTACCTGACCTTTCTGCCTGC-3’
	reverse: 5’-CTCCACGAATTCCCGAGTCC-3’
Irf7	forward: 5’-GGAAAACCAACTTCCGCTGC-3’
	reverse: 5’-CAGTCTGGTCCGTGCCTG-3’
Isg15	forward: 5’-CAGCGTCTGGCTGTCCAC-3’
	reverse: 5’-CCAGGATGCTCAGAGGTTCG-3’
Mx1	forward: 5’-CCAGGAATCCCAGTGTCACG-3’
	reverse: 5’-CAGAACCGATCTCCTCGCAG-3’
Oas1	forward: 5’-ACAGGAAACTTGGGTGGTGG-3’
	reverse: 5’-AGGAGGTCTCACCAGCAGAA-3’
Oasl	forward: 5’-GGACCGTGGAGGAGTTTCTG-3’
	reverse: 5’-CTGAGAACCGTGCCATTCCC-3’
Rsad2	forward: 5’-TGAGGGCAACCTTCTGGCTG-3’
	reverse: 5’-ATAGTTGACGCTGGTTGGGGT-3’
Stat1	forward: 5’-TGGCACCAGAACGAATGAGG-3’
	reverse: 5’-AGAGAGGTCGTCTCGAGGTC-3’
