# Supplementary material for: Identification of differentially expressed immune-related genes in patients with systemic lupus erythematosus and the development of a hub gene-based diagnostic model
Source: Eur J Med Res. 2025 Jul 30;30:689. doi: 10.1186/s40001-025-02953-1 (PMC12308984; doi:10.1186/s40001-025-02953-1)
Supplement: Supplementary file 3 — Additional file 3: Fig. S3. Correlation analysis. (A) Correlation between OAS1 and EIF2AK2 expression. (B) Correlation between OAS1 and IFIH1 expression. (C) Correlation between OAS1 and IRF7 expression. (D) Correlation between OAS1 and ISG15 expression. (E) Correlation between OAS1 and OASL expression. (F) Correlation between OAS1 and RSAD2 expression. (G) Correlation between OAS1 and STAT1 expression. (H) Correlation between OASL and EIF2AK2 expression. (I) Correlation between OASL and IFIH1 expression. (J) Correlation between OASL and IRF7 expression. (K) Correlation between OASL and ISG15 expression. (L) Correlation between OASL and RSAD2 expression. (M) Correlation between OASL and STAT1 expression. (N) Correlation between RSAD2 and EIF2AK2 expression. (O) Correlation between RSAD2 and IFIH1 expression. (P) Correlation between RSAD2 and ISG15 expression. (Q) Correlation between RSAD2 and STAT1 expression [file 40001_2025_2953_MOESM3_ESM.xlsx]

## Sheet: SLE-admin_2023-12-15
File Name	SLE-admin_2023-12-15.pcrd
Created By User	admin
Notes
ID
Run Started	2023/12/15 14:57:53 UTC +08:00
Run Ended	2023/12/15 16:17:53 UTC +08:00
Sample Vol	25
Lid Temp	105
Protocol File Name	CFX_2stepAmp.prcl
Plate Setup File Name	QuickPlate_96 wells_All Channels.pltd
Base Serial Number	CT051535
Optical Head Serial Number	785BR27444
CFX Manager Version	3.1.1517.0823.
Well group	All Wells
Amplification step	3
Melt step	6
Well	Fluor	Target	Content	Sample	Cq	Starting Quantity (SQ)
A01	SYBR	DDX58	Unkn	HC-1	27.0121
A02	SYBR	DDX58	Unkn	HC-2	27.7677
A03	SYBR	DDX58	Unkn	HC-3	27.3931
A04	SYBR	DDX58	Unkn	HC-4	27.2968
A05	SYBR	DDX58	Unkn	HC-5	26.9155
A06	SYBR	DDX58	Unkn	HC-6	27.2635
A07	SYBR	DDX58	Unkn	HC-7	27.1466
A08	SYBR	EIF2AK2	Unkn	HC-1	30.1477
A09	SYBR	EIF2AK2	Unkn	HC-2	30.3913
A10	SYBR	EIF2AK2	Unkn	HC-3	29.9366
A11	SYBR	EIF2AK2	Unkn	HC-4	30.6812
A12	SYBR	EIF2AK2	Unkn	HC-5	30.2912
B01	SYBR	EIF2AK2	Unkn	HC-6	30.1411
B02	SYBR	EIF2AK2	Unkn	HC-7	29.8313
B03	SYBR	IFIH1	Unkn	HC-1	30.8312
B04	SYBR	IFIH1	Unkn	HC-2	30.6457
B05	SYBR	IFIH1	Unkn	HC-3	30.8466
B06	SYBR	IFIH1	Unkn	HC-4	30.5257
B07	SYBR	IFIH1	Unkn	HC-5	30.7326
B08	SYBR	IFIH1	Unkn	HC-6	30.6236
B09	SYBR	IFIH1	Unkn	HC-7	30.2524
B10	SYBR	IRF7	Unkn	HC-1	28.6246
B11	SYBR	IRF7	Unkn	HC-2	28.5255
B12	SYBR	IRF7	Unkn	HC-3	28.739
C01	SYBR	IRF7	Unkn	HC-4	28.4912
C02	SYBR	IRF7	Unkn	HC-5	28.2721
C03	SYBR	IRF7	Unkn	HC-6	28.3613
C04	SYBR	IRF7	Unkn	HC-7	28.9243
C05	SYBR	ISG15	Unkn	HC-1	26.2579
C06	SYBR	ISG15	Unkn	HC-2	25.8833
C07	SYBR	ISG15	Unkn	HC-3	26.3712
C08	SYBR	ISG15	Unkn	HC-4	26.5021
C09	SYBR	ISG15	Unkn	HC-5	26.7521
C10	SYBR	ISG15	Unkn	HC-6	26.4935
C11	SYBR	ISG15	Unkn	HC-7	26.3821
C12	SYBR	β-actin	Unkn	HC-1	22.0844
D01	SYBR	β-actin	Unkn	HC-2	22.1513
D02	SYBR	β-actin	Unkn	HC-3	21.9345
D03	SYBR	β-actin	Unkn	HC-4	22.1934
D04	SYBR	β-actin	Unkn	HC-5	22.3155
D05	SYBR	β-actin	Unkn	HC-6	22.0412
D06	SYBR	β-actin	Unkn	HC-7	22.4734
D07	SYBR	DDX58	Unkn	SLE-1	26.9346
D08	SYBR	DDX58	Unkn	SLE-2	26.8135
D09	SYBR	DDX58	Unkn	SLE-3	26.8247
D10	SYBR	DDX58	Unkn	SLE-4	27.5466
D11	SYBR	DDX58	Unkn	SLE-5	26.6512
D12	SYBR	DDX58	Unkn	SLE-6	26.9612
E01	SYBR	DDX58	Unkn	SLE-7	26.8254
E02	SYBR	DDX58	Unkn	SLE-8	26.8812
E03	SYBR	DDX58	Unkn	SLE-9	27.0712
E04	SYBR	EIF2AK2	Unkn	SLE-1	29.0343
E05	SYBR	EIF2AK2	Unkn	SLE-2	29.1523
E06	SYBR	EIF2AK2	Unkn	SLE-3	28.9313
E07	SYBR	EIF2AK2	Unkn	SLE-4	29.2512
E08	SYBR	EIF2AK2	Unkn	SLE-5	29.3821
E09	SYBR	EIF2AK2	Unkn	SLE-6	28.8512
E10	SYBR	EIF2AK2	Unkn	SLE-7	29.1713
E11	SYBR	EIF2AK2	Unkn	SLE-8	28.7421
E12	SYBR	EIF2AK2	Unkn	SLE-9	29.4135
F01	SYBR	IFIH1	Unkn	SLE-1	30.0315
F02	SYBR	IFIH1	Unkn	SLE-2	29.7133
F03	SYBR	IFIH1	Unkn	SLE-3	29.9312
F04	SYBR	IFIH1	Unkn	SLE-4	29.8612
F05	SYBR	IFIH1	Unkn	SLE-5	29.6243
F06	SYBR	IFIH1	Unkn	SLE-6	30.1724
F07	SYBR	IFIH1	Unkn	SLE-7	30.0712
F08	SYBR	IFIH1	Unkn	SLE-8	29.5823
F09	SYBR	IFIH1	Unkn	SLE-9	29.8523
F10	SYBR	IRF7	Unkn	SLE-1	27.6199
F11	SYBR	IRF7	Unkn	SLE-2	27.5921
F12	SYBR	IRF7	Unkn	SLE-3	27.7524
G01	SYBR	IRF7	Unkn	SLE-4	27.4312
G02	SYBR	IRF7	Unkn	SLE-5	27.8246
G03	SYBR	IRF7	Unkn	SLE-6	27.9512
G04	SYBR	IRF7	Unkn	SLE-7	27.7314
G05	SYBR	IRF7	Unkn	SLE-8	27.5312
G06	SYBR	IRF7	Unkn	SLE-9	27.2913
G07	SYBR	ISG15	Unkn	SLE-1	24.8621
G08	SYBR	ISG15	Unkn	SLE-2	25.0523
G09	SYBR	ISG15	Unkn	SLE-3	25.1612
G10	SYBR	ISG15	Unkn	SLE-4	24.9314
G11	SYBR	ISG15	Unkn	SLE-5	25.0255
G12	SYBR	ISG15	Unkn	SLE-6	25.2732
H01	SYBR	ISG15	NTC	SLE-7	24.7412
H02	SYBR	ISG15	Unkn	SLE-8	24.8724
H03	SYBR	ISG15	Unkn	SLE-9	25.1732
H04	SYBR	β-actin	Unkn	SLE-1	22.2532
H05	SYBR	β-actin	NTC	SLE-2	22.0243
H06	SYBR	β-actin	Unkn	SLE-3	22.1512
H07	SYBR	β-actin	Unkn	SLE-4	21.8315
H08	SYBR	β-actin	Unkn	SLE-5	22.2712
H09	SYBR	β-actin	Unkn	SLE-6	22.0612
H10	SYBR	β-actin	Unkn	SLE-7	22.2721
H11	SYBR	β-actin	Unkn	SLE-8	21.9379
H12	SYBR	β-actin	Unkn	SLE-9	22.2923
