# Supplementary material for: Identification of differentially expressed immune-related genes in patients with systemic lupus erythematosus and the development of a hub gene-based diagnostic model
Source: Eur J Med Res. 2025 Jul 30;30:689. doi: 10.1186/s40001-025-02953-1 (PMC12308984; doi:10.1186/s40001-025-02953-1)
Supplement: Supplementary file 4 — Additional file 4: Table S1. Sequences of Primers for the RT-qPCR [file 40001_2025_2953_MOESM4_ESM.xlsx]

## Sheet: SLE-HC-admin_2023-12-15
File Name	SLE-HC-admin_2023-12-15.pcrd
Created By User	admin
Notes
ID
Run Started	2023/12/15 11:55:12 UTC +08:00
Run Ended	2023/12/15 13:15:07 UTC +08:00
Sample Vol	25
Lid Temp	105
Protocol File Name	CFX_2stepAmp.prcl
Plate Setup File Name	QuickPlate_96 wells_All Channels.pltd
Base Serial Number	CT051535
Optical Head Serial Number	785BR27444
CFX Manager Version	3.1.1517.0823.
Well group	All Wells
Amplification step	3
Melt step	6
Well	Fluor	Target	Content	Sample	Cq	Starting Quantity (SQ)
A01	SYBR	MX1	Unkn	HC-1	25.0755
A02	SYBR	MX1	Unkn	HC-2	25.3177
A03	SYBR	MX1	Unkn	HC-3	25.1779
A04	SYBR	MX1	Unkn	HC-4	24.8388
A05	SYBR	MX1	Unkn	HC-5	25.2914
A06	SYBR	MX1	Unkn	HC-6	24.9199
A07	SYBR	MX1	Unkn	HC-7	25.4265
A08	SYBR	OAS1	Unkn	HC-1	27.8168
A09	SYBR	OAS1	Unkn	HC-2	27.1923
A10	SYBR	OAS1	Unkn	HC-3	27.5388
A11	SYBR	OAS1	Unkn	HC-4	27.7312
A12	SYBR	OAS1	Unkn	HC-5	27.418
B01	SYBR	OAS1	Unkn	HC-6	27.8576
B02	SYBR	OAS1	Unkn	HC-7	27.6953
B03	SYBR	OASL	Unkn	HC-1	28.2155
B04	SYBR	OASL	Unkn	HC-2	28.5158
B05	SYBR	OASL	Unkn	HC-3	28.1377
B06	SYBR	OASL	Unkn	HC-4	28.4399
B07	SYBR	OASL	Unkn	HC-5	28.6357
B08	SYBR	OASL	Unkn	HC-6	27.7512
B09	SYBR	OASL	Unkn	HC-7	28.0712
B10	SYBR	RSAD2	Unkn	HC-1	28.5258
B11	SYBR	RSAD2	Unkn	HC-2	27.9279
B12	SYBR	RSAD2	Unkn	HC-3	28.3912
C01	SYBR	RSAD2	Unkn	HC-4	28.1714
C02	SYBR	RSAD2	Unkn	HC-5	28.4523
C03	SYBR	RSAD2	Unkn	HC-6	28.5823
C04	SYBR	RSAD2	Unkn	HC-7	28.2621
C05	SYBR	STAT1	Unkn	HC-1	25.0358
C06	SYBR	STAT1	Unkn	HC-2	25.4723
C07	SYBR	STAT1	Unkn	HC-3	25.2622
C08	SYBR	STAT1	Unkn	HC-4	24.8376
C09	SYBR	STAT1	Unkn	HC-5	25.1532
C10	SYBR	STAT1	Unkn	HC-6	25.3721
C11	SYBR	STAT1	Unkn	HC-7	24.8235
C12	SYBR	β-actin	Unkn	HC-1	21.8521
D01	SYBR	β-actin	Unkn	HC-2	21.7123
D02	SYBR	β-actin	Unkn	HC-3	21.8235
D03	SYBR	β-actin	Unkn	HC-4	21.2521
D04	SYBR	β-actin	Unkn	HC-5	21.6812
D05	SYBR	β-actin	Unkn	HC-6	21.7313
D06	SYBR	β-actin	Unkn	HC-7	21.5346
D07	SYBR	MX1	Unkn	SLE-1	24.8344
D08	SYBR	MX1	Unkn	SLE-2	24.6424
D09	SYBR	MX1	Unkn	SLE-3	24.6233
D10	SYBR	MX1	Unkn	SLE-4	24.7244
D11	SYBR	MX1	Unkn	SLE-5	24.2632
D12	SYBR	MX1	Unkn	SLE-6	24.5135
E01	SYBR	MX1	Unkn	SLE-7	24.8523
E02	SYBR	MX1	Unkn	SLE-8	24.4732
E03	SYBR	MX1	Unkn	SLE-9	24.8825
E04	SYBR	OAS1	Unkn	SLE-1	26.5312
E05	SYBR	OAS1	Unkn	SLE-2	26.7532
E06	SYBR	OAS1	Unkn	SLE-3	26.3743
E07	SYBR	OAS1	Unkn	SLE-4	27.0521
E08	SYBR	OAS1	Unkn	SLE-5	26.6821
E09	SYBR	OAS1	Unkn	SLE-6	26.5621
E10	SYBR	OAS1	Unkn	SLE-7	26.7156
E11	SYBR	OAS1	Unkn	SLE-8	26.6913
E12	SYBR	OAS1	Unkn	SLE-9	26.4324
F01	SYBR	OASL	Unkn	SLE-1	27.5326
F02	SYBR	OASL	Unkn	SLE-2	27.3623
F03	SYBR	OASL	Unkn	SLE-3	27.8357
F04	SYBR	OASL	Unkn	SLE-4	27.6244
F05	SYBR	OASL	Unkn	SLE-5	27.7325
F06	SYBR	OASL	Unkn	SLE-6	27.6524
F07	SYBR	OASL	Unkn	SLE-7	27.4924
F08	SYBR	OASL	Unkn	SLE-8	27.5135
F09	SYBR	OASL	Unkn	SLE-9	27.4623
F10	SYBR	RSAD2	Unkn	SLE-1	27.0354
F11	SYBR	RSAD2	Unkn	SLE-2	27.2633
F12	SYBR	RSAD2	Unkn	SLE-3	26.9346
G01	SYBR	RSAD2	Unkn	SLE-4	27.3724
G02	SYBR	RSAD2	Unkn	SLE-5	27.2524
G03	SYBR	RSAD2	Unkn	SLE-6	27.1344
G04	SYBR	RSAD2	Unkn	SLE-7	27.0723
G05	SYBR	RSAD2	Unkn	SLE-8	27.2524
G06	SYBR	RSAD2	Unkn	SLE-9	27.3932
G07	SYBR	STAT1	Unkn	SLE-1	24.8232
G08	SYBR	STAT1	Unkn	SLE-2	24.8725
G09	SYBR	STAT1	Unkn	SLE-3	25.3525
G10	SYBR	STAT1	Unkn	SLE-4	24.7234
G11	SYBR	STAT1	Unkn	SLE-5	25.1317
G12	SYBR	STAT1	Unkn	SLE-6	24.5721
H01	SYBR	STAT1	Unkn	SLE-7	24.8521
H02	SYBR	STAT1	Unkn	SLE-8	24.9135
H03	SYBR	STAT1	NTC	SLE-9	24.6624
H04	SYBR	β-actin	Unkn	SLE-1	21.9446
H05	SYBR	β-actin	Unkn	SLE-2	21.5721
H06	SYBR	β-actin	Unkn	SLE-3	21.6244
H07	SYBR	β-actin	Unkn	SLE-4	21.4623
H08	SYBR	β-actin	Unkn	SLE-5	21.6422
H09	SYBR	β-actin	Unkn	SLE-6	21.3144
H10	SYBR	β-actin	Unkn	SLE-7	21.5721
H11	SYBR	β-actin	Unkn	SLE-8	21.8421
H12	SYBR	β-actin	Unkn	SLE-9	21.4723
